# Supplementary material for: Association between Health Systems Performance and Treatment Outcomes in Patients Co-Infected with MDR-TB and HIV in KwaZulu-Natal, South Africa: Implications for TB Programmes
Source: PLoS One. 2014 Apr 9;9(4):e94016. doi: 10.1371/journal.pone.0094016 (PMC3981751; doi:10.1371/journal.pone.0094016)
Supplement: Table S1 — (XLS) [file pone.0094016.s001.xls]

## Sheet: Defaulter tracing
KwaZulu-Natal Drug Resistant TB Programme
DEFAULTER TRACING
SITE NUMBER:____________
(This form must be filled in by the MDR-TB data capturer. It must be filled in during the first week of a new quarter, with data relating to the previous quarter. Data will need to be extracted from the person in charge of the tracing teams and the tracing teams logs. For the outcome of the tracing codes write the appropriate code and the number of patients to which the code applies.)
	2008		2009				2010
	3rd quarter/ Jul - Sep	4th quarter/ Oct - Dec	1st quarter/ Jan - Mar	2nd quarter/ Apr - Jun	3rd quarter/ Jul - Sep	4th quarter/ Oct - Dec	1st quarter/ Jan - Mar
No. of defaulters
No. of defaulters traced
Outcome of tracing (see code below)
Outcome of tracing code
A = Information not available
B = Never able to locate
C = Refused to restart Rx due to side effects
D = Refused to restart Rx as felt better
E = Refused to restart Rx, no reason given
F = Agreed to recommence Rx
G = Agreed to recommence Rx, but defaulted within a month
H = Agreed to recommence Rx, but defaulted within a quarter
	2010			2011
	2nd quarter/ Apr - Jun	3rd quarter/ Jul - Sep	4th quarter/ Oct - Dec	1st quarter/ Jan - Mar	2nd quarter/ Apr - Jun	3rd quarter/ Jul - Sep	4th quarter/ Oct - Dec
No. of defaulters
No. of defaulters traced
Outcome of tracing (see code below)
Outcome of tracing code
A = Information not available
B = Never able to locate
C = Refused to restart Rx due to side effects
D = Refused to restart Rx as felt better
E = Refused to restart Rx, no reason given
F = Agreed to recommence Rx
G = Agreed to recommence Rx, but defaulted within a month
H = Agreed to recommence Rx, but defaulted within a quarter
	2012
	1st quarter/ Jan - Mar	2nd quarter/ Apr - Jun
No. of defaulters
No. of defaulters traced
Outcome of tracing (see code below)
Outcome of tracing code
A = Information not available
B = Never able to locate
C = Refused to restart Rx due to side effects
D = Refused to restart Rx as felt better
E = Refused to restart Rx, no reason given
F = Agreed to recommence Rx
G = Agreed to recommence Rx, but defaulted within a month
H = Agreed to recommence Rx, but defaulted within a quarter

## Sheet: MDR posts
KwaZulu-Natal Drug Resistant TB Programme
HUMAN RESOURCES: MDR-TB POSTS
(This form must be filled in by the MDR-TB data capturer. It must be filled in during the first week of a new quarter, with data relating to the previous quarter. Data will need to be gathered from the person in charge of the MDR-TB programme and the HR manager at the hospital. Health care workers are trained if they are trained in MDR-TB.)
SITE NUMBER:_______________
Types of health care workers		2009			2010				2011				2012
		2nd quarter	3rd quarter	4th quarter	1st quarter	2nd quarter	3rd quarter	4th quarter	1st quarter	2nd quarter	3rd quarter	4th quarter	1st quarter	2nd quarter
Medical Officers	No. of posts
	No. of filled posts
	Trained (Y / N)
Professional Nurses	No. of posts
	No. of filled posts
	Trained (Y / N)
Staff Nurses	No. of posts
	No. of filled posts
	Trained (Y / N)
Tracers	No. of posts
	No. of filled posts
	Trained (Y / N)
Drivers	No. of posts
	No. of filled posts

## Sheet: HR support
KwaZulu-Natal Drug Resistant TB Programme
HUMAN RESOURCES: HEALTH CARE WORKER SUPPORT
(This form will be completed by the principal investigator during discussions with health care workers. It will be filled in twice a year. Some of the questions are observations eg. Accuracy and completeness of the MDR-TB register.)
SITE NUMBER:___________
										2009			2010				2011				2012
Medical officers										2nd quarter	3rd quarter	4th quarter	1st quarter	2nd quarter	3rd quarter	4th quarter	1st quarter	2nd quarter	3rd quarter	4th quarter	1st quarter	2nd quarter
Clinical support	Do you feel supported in your clinical work by KGV? (Y/N)
	To what extent do you feel supported clinically? (code 1)
	Do you have an algorithm/guidelines to follow if a patient has hypokalemia?
Managerial support	Do you get managerial support? (Y/N)
	To what extent do you feel supported managerially? (code 1)
	In the last quarter, how many problems you reported were addressed within 2 weeks?
Administrative support	Do you have a copy of the 2008 policy guidelines for the management of MDR-TB?
Professional nurses in decentralised MDR-TB unit
Clinical support	Do you feel supported in your clinical work?(Y/N)
	Who provides you with clinical support? (code 2)
	To what extent do you feel supported clinically? (code 1)
Managerial support	Do you get managerial support? (Y/N)
	To what extent do you feel supported managerially? (code 1)
	In the last quarter, how many problems you reported were addressed within 2 weeks?
Administrative support	Do you have a copy of the 2008 KZN decentralised MDR-TB guidelines in your facility?
	Monitor the accuracy and completeness of the MDR-TB register (code 3)
Professional nurses on mobile unit
Clinical support	Do you feel supported in your clinical work by KGV? (Y/N)
	To what extent do you feel supported clinically? (code 1)
Managerial support	Do you get managerial support? (Y/N)
	To what extent do you feel supported managerially? (code 1)
	In the last quarter, how many problems you reported were addressed within 2 weeks?
Code 1 (extent of support)							Code 3 (MDR registers)
0 = No support							0 = Register very poorly filled in.
1 = Minimal support							1 = Register incomplete and inaccurate.
2 = Essential support given, but no extra							2 = A couple of minor inaccuracies and omissions.
3 = Feel completely supported and assisted whenever necessary							3 = Register accurately and completely filled in.
Code 2 (who provides support)
0 = No one
1 = KGV
2 = Medical officer responsible for MDR
3 = Other, please specify:__________________________________

## Sheet: Drugs
KwaZulu-Natal Drug Resistant TB Programme
PHARMACEUTICAL SUPPORT
(This form will be completed by the principal investigator during discussions with pharmacist or pharmacy assistant. It will be filled in monthly.
SITE NUMBER:__________
Year		2009							2010												2011												2012
Months		6	7	8	9	10	11	12	1	2	3	4	5	6	7	8	9	10	11	12	1	2	3	4	5	6	7	8	9	10	11	12	1	2	3	4	5	6
Drug
Isoniazid	Stock out (Y/N)
	No. of days
	Reason*
Rifampicin	Stock out (Y/N)
	No. of days
	Reason
Ethambutol	Stock out (Y/N)
	No. of days
	Reason
Pyrazinamide	Stock out (Y/N)
	No. of days
	Reason
Streptomycin	Stock out (Y/N)
	No. of days
	Reason
Kanamycin	Stock out (Y/N)
	No. of days
	Reason
Amikacin	Stock out (Y/N)
	No. of days
	Reason
Capreomycin	Stock out (Y/N)
	No. of days
	Reason
Ciprofloxacin	Stock out (Y/N)
	No. of days
	Reason
Ofloxacin	Stock out (Y/N)
	No. of days
	Reason
Ethionamide	Stock out (Y/N)
	No. of days
	Reason
Cycloserine	Stock out (Y/N)
	No. of days
	Reason
Terizidone	Stock out (Y/N)
	No. of days
	Reason
Didanosine	Stock out (Y/N)
	No. of days
	Reason
Lamivudine	Stock out (Y/N)
	No. of days
	Reason
Efavirenz	Stock out (Y/N)
	No. of days
	Reason
*Reason: Key
1	Transport a problem
2	Order not sent/received
3	Problem at a provinicial level eg. Tender
4	Problem with supply to province

## Sheet: MDR Transport
KwaZulu-Natal Drug Resistant TB Programme
TRANSPORT REVIEW
SITE NUMBER:_____________________
(This form must be filled in monthly by the MDR-TB data capturer by asking the sister in charge of the MDR-TB programme and the transport teams. Confirm information given verbally by checking in the relevant vehicle's log book.Use the key at the bottom of the page. In the first week of a new month fill in capture data for the previous month.)
	MONTHS
	2009						2010
	Jul	Aug	Sep	Oct	Nov	Dec	Jan	Feb	Mar	Apr	May	Jun	Jul	Aug	Sep	Oct	Nov	Dec
No. of work days in month
No. of days MDR-TB unit went out
No. of days MDR-TB unit did not go out
Reason why transport did not go out*
	MONTHS
	2011												2012
	Jan	Feb	Mar	Apr	May	Jun	Jul	Aug	Sep	Oct	Nov	Dec	Jan	Feb	Mar	Apr	May	Jun
No. of work days in month
No. of days MDR-TB unit went out
No. of days MDR-TB unit did not go out
Reason why MDR-TB unit did not go out*
*Key: Reasons why transport did not go out
1 = Driver not available
2 = Professional nurse not available
3 = Vehicle used for another purpose
4 = Vehicle being serviced
5 = Road impassable
6 = External event
7 = Public holiday
8 = Other: Please specify: ______________________________________________________________________________________________________

## Sheet: Lab register
KwaZulu-Natal Drug Resistant TB Programme
Review of Laboratory Registers
(This form must be filled in by the MDR-TB data capturer. It must be filled in during the first week of a new month, with data relating to the previous month. Data will need to be extracted from the laboratory registers and at the wards and MDR-TB outpatients clinic.)
SITE NUMBER:_____________
Laboratory Tests		2009			2010				2011				2012
		2nd quarter	3rd quarter	4th quarter	1st quarter	2nd quarter	3rd quarter	4th quarter	1st quarter	2nd quarter	3rd quarter	4th quarter	1st quarter	2nd quarter
Sputum microscopy	Average TAT
	% tests for which TAT longer than 48 hours
	No. of specimens sent
	Missing results 2 weeks after specimen sent
	No. results returned to facility not documented in patient notes
	% specimens with no results after 2 weeks
	% specimens with results not documented in notes.
Sputum culture	Average TAT
	% tests for which TAT longer than 6 weeks
	No. of specimens sent
	Missing results 2 weeks after specimen sent
	No. results returned to facility not documented in patient notes
	% specimens with no results after 2 weeks
	% specimens with results not documented in notes.
Drug sensitivity	Average TAT
	% tests for which TAT longer than 6 weeks
	No. of specimens sent
	Missing results 2 weeks after specimen sent
	No. results returned to facility not documented in patient notes
	% specimens with no results after 2 weeks
	% specimens with results not documented in notes.

## Sheet: Referrals
	KwaZulu-Natal Drug Resistant TB Programme
	REFERRAL SYSTEM REVIEW
	(This form must be filled in monthly by the MDR-TB data capturer by asking the sister in charge of the MDR-TB programme and the injection teams. Data needs to be captured for both patients managed in the hospital and patients managed in the community).
	SITE NUMBER_____________
		2009			2010				2011				2012
		2nd quarter	3rd quarter	4th quarter	1st quarter	2nd quarter	3rd quarter	4th quarter	1st quarter	2nd quarter	3rd quarter	4th quarter	1st quarter	2nd quarter
	Inpatients
1	No. patients referred to KGV
2	How likely is this event related to MDR TB treatment? (code below)
3	No. patients referred to KGV who were attended to
4	No. patients where feedback from referral unit was incorporated into patient management.
	Outpatients
5	No. patients referred to next level for side effects
6	How likely is this event related to MDR TB treatment? (code below)
7	Change in TB treatment
8	Change in HIV treatment
9	Reasons for referrals (code below)
10	No. patients hospitalised at decentralised site for serious adverse reactions
11	No. patients where feedback from referral unit was incorporated into patient management.
	Questions 2 and 6 code	Questions 7 and 8 code
	1 = Definate	1 = No change in Rx
	2 = Probable	2 = Drug adjustment
	3 = Possibly	3 = Drug substitution
	4 = Unrelated	4 = Referral to KGV
	5 = Unlikely
